# Supplementary material for: Anticancer Effects of Midazolam on Lung and Breast Cancers by Inhibiting Cell Proliferation and Epithelial-Mesenchymal Transition
Source: Life (Basel). 2021 Dec 13;11(12):1396. doi: 10.3390/life11121396 (PMC8703822; doi:10.3390/life11121396)
Supplement: Supplementary file 1 [file life-11-01396-s001.zip]

Archive with 1 entries (1 files):
- life-1462610-supplementary.pdf
